# Supplementary material for: Geographic range velocity and its association with phylogeny and life history traits in North American woody plants
Source: Ecol Evol. 2018 Feb 5;8(5):2632–44. doi: 10.1002/ece3.3880 (PMC5838057; doi:10.1002/ece3.3880)
Supplement: Supplementary file 5 [file ECE3-8-2632-s005.xlsx]

## Sheet: GenusLifeHistory_Summary
	Mean northern boundary velocity			Mean southern boundary velocity			Average seed mass			Maximum stem diameter			Maximum longevity			Minimum juvenile period			Wood density			Mean annual temperature				Environmental tolerance
	all intervals	fast intervals	slow intervals	all intervals	fast intervals	slow intervals	mean	standard deviation	# of species	mean	standard deviation	# of species	mean	standard deviation	# of species	mean	standard deviation	# of species	mean	standard deviation	# of species	Median	Minimum	Range	# of species	Multivariate dispersion	# of species
Abies	0.76	1.08	0.11	0.7	1.02	0.06	28.2505	21.7174	8	376	83.4386	2	404.375	179.074	8	25.625	12.0823	8	0.355714	0.0293582	7	-0.00787312	-0.0862997	0.242491	9	2.65613	9
Acer	0.78	1.18	-0.02	0.6	0.87	0.05	95.9442	87.5613	6	1025	318.198	2	235	124.499	5	18.5	15.7797	4	0.472286	0.0525665	7	0.0462142	-0.0412269	0.246097	13	3.21073	13
Alnus	0.99	1.26	0.45	0.51	0.64	0.24	0.6765	0.00636396	2	NA	NA	0	67	46.669	2	8	NA	1	0.37	NA	1	-0.0105775	-0.143993	0.323622	8	3.07662	8
Betula	0.45	0.64	0.06	0.11	0.17	0	0.475498	0.307295	4	700	NA	1	273.333	87.3689	3	11.5	4.94975	2	0.514	0.0602495	5	-0.029508	-0.144894	0.317312	8	2.85807	8
Carya	-0.04	0.01	-0.12	0.03	0.03	0.03	6263.34	4562.5	6	1250	0	2	300	31.6228	6	30	14.1421	2	0.624286	0.0229907	7	0.10571	0.0209734	0.179389	11	2.23634	11
Castanea	0.39	0.95	0.12	0.03	0.18	-0.05	3462.54	NA	1	NA	NA	0	300	NA	1	NA	NA	0	0.4	NA	1	0.119232	0.0308894	0.156853	3	1.76913	3
Celtis	0.02	0.02		0.23	0.23		95.3372	9.24908	3	480	NA	1	287	123.037	2	15	NA	1	0.48	0.0141421	2	0.110217	0.00925452	0.209137	5	2.8459	5
Cephalanthus	-0.12	-0.18	-0.1	0.34	0.91	0.05	NA	NA	0	NA	NA	0	NA	NA	0	NA	NA	0	NA	NA	0	0.124641	-0.00156293	0.249703	1	3.19527	1
Corylus	0.33	0.49	0.02	0.32	0.31	0.34	NA	NA	0	NA	NA	0	NA	NA	0	NA	NA	0	NA	NA	0	0.0218749	-0.0277051	0.172178	1	3.01631	1
Fagus	0.73	1.21	0.01	0.41	0.62	0.11	226.6	NA	1	480	NA	1	400	NA	1	40	NA	1	0.56	NA	1	0.0840753	0.00294434	0.190207	1	2.04268	1
Fraxinus	0.45	0.74	-0.12	0.18	0.34	-0.15	49.5749	20.817	6	1500	NA	1	224.25	120.494	4	20	NA	1	0.506667	0.037238	6	0.0633418	-0.0250008	0.236181	16	3.04333	16
Ilex	0.15	NA	0.15	0.28	NA	0.28	15.2936	3.30058	2	NA	NA	0	150	NA	1	5	NA	1	0.5	NA	1	0.101203	-0.00246439	0.216349	13	2.27614	13
Juglans	0.32	0.87	-0.24	0.32	0.64	0	10706.1	1190.27	2	NA	NA	0	162.5	123.744	2	14	8.48528	2	0.466667	0.0929157	3	0.100301	0.00835307	0.237083	6	2.57596	6
Juniperus-Thuja	0.2	0.63	-0.24	0.03	0.29	-0.24	26.3602	29.5219	8	465	91.9239	2	786.25	548.581	8	13.75	4.78714	4	0.409433	0.0912816	6	-0.0150848	-0.145796	0.381315	16	3.10341	16
Liquidambar	0.04	NA	0.04	0.06	NA	0.06	5.14125	NA	1	NA	NA	0	300	NA	1	20	NA	1	0.46	NA	1	0.13636	0.0660462	0.164065	1	1.94202	1
Nyssa	0.27	0.38	0.22	0.1	0.14	0.08	604.984	340.877	2	1500	NA	1	201.5	139.3	2	5	NA	1	0.46	0	2	0.120133	0.0308894	0.168572	3	1.85737	3
Ostrya-Carpinus	0.3	0.47	-0.04	0.41	0.86	-0.49	24.75	5.99627	2	336	NA	1	102	127.279	2	NA	NA	0	0.605	0.0353553	2	0.0840753	0.00204288	0.244294	4	2.79488	4
Picea	0.71	1.07	-0.02	0.52	0.76	0.06	2.82518	1.0665	6	517.667	201.138	3	609	386.427	6	15.1667	4.49073	6	0.356	0.0240832	5	-0.0331138	-0.13588	0.283057	8	2.45033	8
Pinus Pinus	0.9	0.99	0.72	0.48	0.62	0.21	73.4236	190.977	17	1002.5	350.018	2	267.875	164.836	16	7.76471	4.75039	17	0.456667	0.0556177	21	0.00384579	-0.0908069	0.336243	39	3.53514	39
Pinus Strobus	0.66	1.01	-0.03	0.57	0.86	-0.02	124.702	108.087	5	610	NA	1	521	93.7017	5	12.4	7.1624	5	0.38	0.0681909	5	0.0353967	-0.0448328	0.290268	9	3.23035	9
Platanus	0.16	0.24	0.05	0.56	0.77	0.24	2.472	NA	1	NA	NA	0	500	NA	1	25	NA	1	0.46	NA	1	0.110217	0.0371996	0.169473	3	2.11015	3
Quercus	0.27	0.48	-0.16	-0.02	-0.06	0.05	2382.51	1646.17	25	1197.5	626.025	8	267.583	141.181	24	22.6471	6.15367	17	0.62929	0.0917536	26	0.0858782	-0.0277051	0.275845	58	3.22152	58
Salix	-0.24	-0.02	-0.7	-0.27	-0.31	-0.18	0.16775	0.111494	4	NA	NA	0	85	NA	1	10	NA	1	0.375	0.0212132	2	0.00204288	-0.173741	0.424585	28	3.3709	28
Sarcobatus	-0.15	-0.29	0.05	0.61	1.01	0	NA	NA	0	NA	NA	0	NA	NA	0	NA	NA	0	NA	NA	0	0.0507214	-0.0412269	0.238885	2	2.08671	2
Shepherdia	0.81	0.81		1.27	1.27		NA	NA	0	NA	NA	0	NA	NA	0	NA	NA	0	NA	NA	0	0.0381011	-0.0159862	0.178488	1	1.16439	1
Tilia	0.18	0.52	0.02	0.17	0.5	0	39.5	NA	1	NA	NA	0	140	NA	1	15	NA	1	0.32	NA	1	0.0759622	0.00114143	0.190207	3	2.35964	3
Tsuga	0.52	1.01	0.04	0.22	0.42	0.02	2.72038	1.14956	3	850	NA	1	612	182.296	3	20	0	2	0.406667	0.023094	3	0.0435098	-0.101624	0.238885	4	3.46328	4
Ulmus	0.68	1.11	-0.17	0.49	0.83	-0.2	24.39	29.6362	3	NA	NA	0	300	0	3	16.67	2.88675	3	0.54	0.065192	5	0.07	-0.03	0.23	6	2.75	6
