# Supplementary material for: Geographic range velocity and its association with phylogeny and life history traits in North American woody plants
Source: Ecol Evol. 2018 Feb 5;8(5):2632–44. doi: 10.1002/ece3.3880 (PMC5838057; doi:10.1002/ece3.3880)
Supplement: Supplementary file 6 [file ECE3-8-2632-s006.xlsx]

## Sheet: Species Life History Traits
Little_1971_LatinName	Taxon	Family	Genus_Subgenus	species	CommonName	avg_seed_mass_mg	max_stem_diameter_mm	max_longevity_yrs	min_juvenile_period_yrs	wood density_grams_per_cm_cubed
Abies amabilis	Gymnosperm	Pinaceae	Abies	amabilis	Pacific silver fir	32.869		590	20	0.4
Abies balsamea	Gymnosperm	Pinaceae	Abies	balsamea	balsam fir	5.4055	317	150	15	0.33
Abies bracteata			Abies	bracteata	bristlecone fir
Abies concolor	Gymnosperm	Pinaceae	Abies	concolor	white fir	40.864		500	30	0.37
Abies fraseri	Gymnosperm	Pinaceae	Abies	fraseri	Fraser fir	7.46		170	20
Abies grandis	Gymnosperm	Pinaceae	Abies	grandis	grand fir	21.2275		400	20	0.35
Abies lasiocarpa	Gymnosperm	Pinaceae	Abies	lasiocarpa	subalpine fir	13.1789	435	375	15	0.31
Abies magnifica	Gymnosperm	Pinaceae	Abies	magnifica	California red fir	71.4		400	35	0.36
Abies procera	Gymnosperm	Pinaceae	Abies	procera	noble fir	33.599		650	50	0.37
Acer barbatum			Acer	barbatum	Florida maple
Acer circinatum	other	Sapindaceae	Acer	circinatum	vine maple	65.3667
Acer glabrum			Acer	glabrum	Rocky Mountain maple
Acer grandidentatum			Acer	grandidentatum	bigtooth maple
Acer leucoderme			Acer	leucoderme	chalk maple
Acer macrophyllum	other	Sapindaceae	Acer	macrophyllum	bigleaf maple	139.567		300	10	0.44
Acer negundo	other	Sapindaceae	Acer	negundo	boxelder	33.85		100		0.416
Acer nigrum			Acer	nigrum	black maple					0.52
Acer pensylvanicum			Acer	pensylvanicum	striped maple					0.44
Acer rubrum	other	Sapindaceae	Acer	rubrum	red maple	27.4949	1250	250	4	0.49
Acer saccharinum	other	Sapindaceae	Acer	saccharinum	silver maple	254.826		125	20	0.44
Acer saccharum	other	Sapindaceae	Acer	saccharum	sugar maple	54.561	800	400	40	0.56
Acer spicatum			Acer	spicatum	mountain maple
Alnus maritima			Alnus	maritima	seaside alder
Alnus oblongifolia			Alnus	oblongifolia	Arizona alder
Alnus rhombifolia			Alnus	rhombifolia	white alder
Alnus rubra	other	Betulaceae	Alnus	rubra	red alder	0.681		100	8	0.37
Alnus rugosa			Alnus	rugosa	speckled alder
Alnus serrulata			Alnus	serrulata	hazel alder
Alnus sinuata			Alnus	sinuata	Sitka alder
Alnus tenuifolia	other	Betulaceae	Alnus	tenuifolia	thinleaf alder	0.672		34
Betula alleghaniensis	other	Betulaceae	Betula	alleghaniensis	yellow birch	0.754	700	370		0.55
Betula lenta	other	Betulaceae	Betula	lenta	sweet birch	0.702		250		0.6
Betula nana			Betula	nana	dwarf birch
Betula nigra			Betula	nigra	river birch					0.49
Betula occidentalis			Betula	occidentalis	water birch
Betula papyrifera	other	Betulaceae	Betula	papyrifera	paper birch	0.338993		200	15	0.48
Betula populifolia	other	Betulaceae	Betula	populifolia	gray birch	0.107			8	0.45
Betula uber			Betula	uber	Ashe birch
Carpinus caroliniana	other	Betulaceae	Carpinus	caroliniana	American hornbeam	28.99		12		0.58
Carya aquatica			Carya	aquatica	water hickory					0.61
Carya cordiformis	other	Juglandaceae	Carya	cordiformis	bitternut hickory	2670.7	1250	250		0.6
Carya floridana			Carya	floridana	scrub hickory
Carya glabra	other	Juglandaceae	Carya	glabra	pignut hickory	6118.9		300		0.66
Carya illinoensis	other	Juglandaceae	Carya	illinoensis	pecan	3376.62		300	20	0.6
Carya laciniosa	other	Juglandaceae	Carya	laciniosa	shellbark hickory	15119.7		350	40	0.62
Carya myristicaeformis			Carya	myristicaeformis	nutmeg hickory
Carya ovata	other	Juglandaceae	Carya	ovata	shagbark hickory	4174.16	1250	300		0.64
Carya pallida			Carya	pallida	sand hickory
Carya texana			Carya	texana	black hickory
Carya tomentosa	other	Juglandaceae	Carya	tomentosa	mockernut hickory	6119.89		300		0.64
Castanea alnifolia			Castanea	alnifolia	Florida chinkapin
Castanea dentata	other	Fagaceae	Castanea	dentata	American chestnut	3462.54		300		0.4
Castanea ozarkensis			Castanea	ozarkensis	Ozark chinkapin
Castanea pumila			Castanea	pumila	Allegheny chinkapin
Celtis laevigata	other	Ulmaceae	Celtis	laevigata	sugarberry	87.3845			15	0.47
Celtis lindheimeri			Celtis	lindheimeri	Lindheimer hackberry
Celtis occidentalis	other	Ulmaceae	Celtis	occidentalis	hackberry	105.487		200		0.49
Celtis reticulata	other	Ulmaceae	Celtis	reticulata	netleaf hackberry	93.1401	480	374
Celtis tenuifolia			Celtis	tenuifolia	Georgia hackberry
Cephalanthus occidentalis			Cephalanthus	occidentalis	common buttonbush
Corylus cornuta			Corylus	cornuta	beaked hazel
Fagus grandifolia	other	Fagaceae	Fagus	grandifolia	American beech	226.6	480	400	40	0.56
Fraxinus americana	other	Oleaceae	Fraxinus	americana	white ash	37.9703	1500	300	20	0.55
Fraxinus anomala			Fraxinus	anomala	singleleaf ash
Fraxinus berlandieriana			Fraxinus	berlandieriana	Berlandier ash
Fraxinus caroliniana	other	Oleaceae	Fraxinus	caroliniana	Carolina ash	76.9		47
Fraxinus cuspidata			Fraxinus	cuspidata	fragrant ash
Fraxinus dipetala			Fraxinus	dipetala	two petal ash
Fraxinus gooddingii			Fraxinus	gooddingii	Goodding ash
Fraxinus greggii			Fraxinus	greggii	Gregg ash
Fraxinus latifolia	other	Oleaceae	Fraxinus	latifolia	Oregon ash	49.7663		250		0.5
Fraxinus nigra	other	Oleaceae	Fraxinus	nigra	black ash	37.671				0.45
Fraxinus papillosa			Fraxinus	papillosa	Chihuahua ash
Fraxinus pennsylvanica	other	Oleaceae	Fraxinus	pennsylvanica	green ash	23.742				0.53
Fraxinus profunda			Fraxinus	profunda	pumpkin ash					0.48
Fraxinus quadrangulata	other	Oleaceae	Fraxinus	quadrangulata	blue ash	71.4		300		0.53
Fraxinus texensis			Fraxinus	texensis	Texas ash
Fraxinus velutina			Fraxinus	velutina	velvet ash
Ilex ambigua			Ilex	ambigua	Carolina holly
Ilex amelanchier			Ilex	amelanchier	sarvis holly
Ilex cassine			Ilex	cassine	dahoon
Ilex coriacea			Ilex	coriacea	large gallberry
Ilex decidua			Ilex	decidua	possumhaw
Ilex krugiana			Ilex	krugiana	tawnyberry holly
Ilex laevigata			Ilex	laevigata	smooth winterberry
Ilex longipes			Ilex	longipes	Georgia holly
Ilex montana	other	Aquifoliaceae	Ilex	montana	mountain winterberry	12.9598
Ilex myrtifolia			Ilex	myrtifolia	myrtle dahoon
Ilex opaca	other	Aquifoliaceae	Ilex	opaca	American holly	17.6275		150	5	0.5
Ilex verticillata			Ilex	verticillata	common winterberry
Ilex vomitoria			Ilex	vomitoria	yaupon
Juglans californica			Juglans	californica	California walnut
Juglans cinerea	other	Juglandaceae	Juglans	cinerea	butternut	11547.8		75	20	0.36
Juglans hindsii			Juglans	hindsii	Hinds walnut
Juglans major			Juglans	major	Arizona walnut
Juglans microcarpa			Juglans	microcarpa	little walnut					0.53
Juglans nigra	other	Juglandaceae	Juglans	nigra	black walnut	9864.5		250	8	0.51
Juniperus ashei			Juniperus	ashei	Ashe juniper
Juniperus californica			Juniperus	californica	California juniper
Juniperus communis	Gymnosperm	Cupressaceae	Juniperus	communis	common juniper	17.7142	400	400		0.5166
Juniperus deppeana	Gymnosperm	Cupressaceae	Juniperus	deppeana	alligator juniper	35.382		500		0.48
Juniperus erythrocarpa			Juniperus	erythrocarpa	redberry juniper
Juniperus flaccida			Juniperus	flaccida	drooping juniper
Juniperus horizontalis			Juniperus	horizontalis	creeping juniper
Juniperus monosperma			Juniperus	monosperma	one seed juniper
Juniperus occidentalis	Gymnosperm	Cupressaceae	Juniperus	occidentalis	western juniper	36.9385		900
Juniperus osteosperma	Gymnosperm	Cupressaceae	Juniperus	osteosperma	Utah juniper	91.3175		800
Juniperus pinchotii			Juniperus	pinchotii	Pinchot juniper
Juniperus scopulorum	Gymnosperm	Cupressaceae	Juniperus	scopulorum	Rocky Mountain juniper	16.719		300	10
Juniperus silicicola			Juniperus	silicicola	southern redcedar					0.42
Juniperus virginiana	Gymnosperm	Cupressaceae	Juniperus	virginiana	eastern redcedar	10.403		300	10	0.44
Liquidambar styraciflua	other	Hamamelidaceae	Liquidambar	styraciflua	sweetgum	5.14125		300	20	0.46
Nyssa aquatica	other	Cornaceae	Nyssa	aquatica	water tupelo	846.02		103	5	0.46
Nyssa ogeche			Nyssa	ogeche	Ogeechee tupelo
Nyssa sylvatica	other	Cornaceae	Nyssa	sylvatica	black tupelo OR blackgum	363.947	1500	300		0.46
Ostrya chisosensis			Ostrya	chisosensis	Chisos hophornbean
Ostrya knowltonii			Ostrya	knowltonii	Knowlton hophornbeam
Ostrya virginiana	other	Betulaceae	Ostrya	virginiana	eastern hophornbeam	20.51	336	192		0.63
Picea breweriana			Picea	breweriana	Brewer spruce
Picea chihuahuana			Picea	chihuahuana	chihuahua spruce
Picea engelmannii	Gymnosperm	Pinaceae	Picea	engelmannii	Engelmann spruce	3.33	730	554	16	0.33
Picea glauca	Gymnosperm	Pinaceae	Picea	glauca	white spruce	2.6		350	10	0.33
Picea mariana	Gymnosperm	Pinaceae	Picea	mariana	black spruce	1.25857	330	1300	10	0.38
Picea pungens	Gymnosperm	Pinaceae	Picea	pungens	blue spruce	4.3395		350	20
Picea rubens	Gymnosperm	Pinaceae	Picea	rubens	red spruce	3.263	493	300	15	0.37
Picea sitchensis	Gymnosperm	Pinaceae	Picea	sitchensis	Sitka spruce	2.16		800	20	0.37
Pinus albicaulis			Pinus_Strobus	albicaulis	whitebark pine
Pinus attenuata	Gymnosperm	Pinaceae	Pinus_Pinus	attenuata	knobcone pine	16.929		150	5
Pinus ayacahuite			Pinus_Strobus	ayacahuite	Mexican white pine
Pinus balfouriana			Pinus_Strobus	balfouriana	foxtail pine
Pinus banksiana	Gymnosperm	Pinaceae	Pinus_Pinus	banksiana	jack pine	3.28767		150	5	0.4
Pinus caribaea			Pinus_Pinus	caribaea	Caribbean pine					0.51
Pinus cembroides			Pinus_Strobus	cembroides	Mexican pinyon
Pinus clausa	Gymnosperm	Pinaceae	Pinus_Pinus	clausa	sand pine	6.024		60	5	0.46
Pinus contorta	Gymnosperm	Pinaceae	Pinus_Pinus	contorta	lodgepole pine	4.29367		300	5	0.38
Pinus cooperi			Pinus_Pinus	cooperi	Cooper pine
Pinus coulteri			Pinus_Pinus	coulteri	Coulter pine
Pinus cubensis			Pinus_Pinus	cubensis	Cuban pine
Pinus durangensis			Pinus_Pinus	durangensis	Durango pine
Pinus echinata	Gymnosperm	Pinaceae	Pinus_Pinus	echinata	shortleaf pine	9.8985	1250	300	8	0.47
Pinus edulis	Gymnosperm	Pinaceae	Pinus_Strobus	edulis	pinyon	244.367		540	25	0.5
Pinus elliottii	Gymnosperm	Pinaceae	Pinus_Pinus	elliottii	slash pine	31.2632		250	10	0.54
Pinus engelmannii			Pinus_Pinus	engelmannii	Apache pine
Pinus flexilis	Gymnosperm	Pinaceae	Pinus_Strobus	flexilis	limber pine	124.333	610	400	10	0.37
Pinus glabra	Gymnosperm	Pinaceae	Pinus_Pinus	glabra	spruce pine	9.1805		150	10	0.41
Pinus greggii			Pinus_Pinus	greggii	Gregg pine
Pinus hartwegii			Pinus_Pinus	hartwegii	Hartweg pine					0.48
Pinus jeffreyi	Gymnosperm	Pinaceae	Pinus_Pinus	jeffreyi	Jeffrey pine	123.796		500	8	0.37
Pinus lambertiana	Gymnosperm	Pinaceae	Pinus_Strobus	lambertiana	sugar pine	220.749		600	7	0.34
Pinus lawsonii			Pinus_Pinus	lawsonii	Lawson pine
Pinus leiophylla			Pinus_Pinus	leiophylla	Chihuahua pine					0.46
Pinus longaeva			Pinus_Strobus	longaeva	Intermountain bristlecone pine
Pinus lumholtzii			Pinus_Pinus	lumholtzii	Lumholtz pine
Pinus monticola	Gymnosperm	Pinaceae	Pinus_Strobus	monticola	western white pine	16.8333		615	10	0.35
Pinus muricata			Pinus_Pinus	muricata	bishop pine
Pinus occidentalis			Pinus_Pinus	occidentalis	West Indian pine
Pinus oocarpa			Pinus_Pinus	oocarpa	Nicaraguan pitch pine; ocote pine					0.55
Pinus palustris	Gymnosperm	Pinaceae	Pinus_Pinus	palustris	longleaf pine	86.5233		400	16	0.54
Pinus patula			Pinus_Pinus	patula	Mexican weeping pine					0.45
Pinus ponderosa	Gymnosperm	Pinaceae	Pinus_Pinus	ponderosa	ponderosa pine	41	755	726	5	0.38
Pinus pringlei			Pinus_Pinus	pringlei	Pringle pine
Pinus pseudostrobus			Pinus_Pinus	pseudostrobus	False Weymouth pine
Pinus pungens			Pinus_Pinus	pungens	Table Mountain pine					0.49
Pinus radiata	Gymnosperm	Pinaceae	Pinus_Pinus	radiata	Monterey pine	31.035		150	4	0.39
Pinus resinosa	Gymnosperm	Pinaceae	Pinus_Pinus	resinosa	red pine	8.28075		300	22	0.41
Pinus rigida	Gymnosperm	Pinaceae	Pinus_Pinus	rigida	pitch pine	29.4507		200	8	0.47
Pinus sabiniana	Gymnosperm	Pinaceae	Pinus_Pinus	sabiniana	Digger pine	804.019		150	6
Pinus serotina	Gymnosperm	Pinaceae	Pinus_Pinus	serotina	pond pine	8.2			4	0.51
Pinus strobiformis			Pinus_Strobus	strobiformis	southwestern white pine
Pinus strobus	Gymnosperm	Pinaceae	Pinus_Strobus	strobus	eastern white pine	17.2293		450	10	0.34
Pinus taeda	Gymnosperm	Pinaceae	Pinus_Pinus	taeda	loblolly pine	26.8229		300	6	0.47
Pinus teocote			Pinus_Pinus	teocote	Twisted leaves pine; Aztec pine
Pinus torreyana			Pinus_Pinus	torreyana	Torrey pine
Pinus tropicalis			Pinus_Pinus	tropicalis	tropical pine
Pinus virginiana	Gymnosperm	Pinaceae	Pinus_Pinus	virginiana	Virginia pine	8.196		200	5	0.45
Platanus occidentalis	other	Platanaceae	Platanus	occidentalis	American sycamore	2.472		500	25	0.46
Platanus racemosa			Platanus	racemosa	California sycamore
Platanus wrightii			Platanus	wrightii	Arizona sycamore
Quercus agrifolia	other	Fagaceae	Quercus	agrifolia	California live oak	2267.96		150	15
Quercus ajoensis			Quercus	ajoensis	Ajo oak
Quercus alba	other	Fagaceae	Quercus	alba	white oak	2096.4	2000	600	20	0.6
Quercus arizonica			Quercus	arizonica	Arizona white oak
Quercus arkansana			Quercus	arkansana	Arkansas oak
Quercus bicolor	other	Fagaceae	Quercus	bicolor	swamp white oak	3250.9		300	35	0.64
Quercus chapmanii			Quercus	chapmanii	Chapman oak					0.78
Quercus chrysolepis	other	Fagaceae	Quercus	chrysolepis	canyon live oak	3023.95		300		0.7
Quercus coccinea	other	Fagaceae	Quercus	coccinea	scarlet oak	1930.18	1500	300	20	0.6
Quercus douglasii			Quercus	douglasii	blue oak
Quercus dunnii			Quercus	dunnii	Dunn oak
Quercus durandii			Quercus	durandii	Durand oak
Quercus ellipsoidalis	other	Fagaceae	Quercus	ellipsoidalis	northern pin oak	967.4	600	100
Quercus emoryi	other	Fagaceae	Quercus	emoryi	Emory oak	191	480
Quercus engelmannii			Quercus	engelmannii	Engelmann oak
Quercus falcata	other	Fagaceae	Quercus	falcata	southern red oak	811.021		275	25	0.52
Quercus gambelii	other	Fagaceae	Quercus	gambelii	Gambel oak	761		120		0.62
Quercus garryana	other	Fagaceae	Quercus	garryana	Oregon white oak	5336.38		500		0.64
Quercus georgiana			Quercus	georgiana	Georgia oak
Quercus glaucoides			Quercus	glaucoides	Lacey oak					0.851529
Quercus graciliformis			Quercus	graciliformis	Chisos oak
Quercus gravesii			Quercus	gravesii	Graves oak incl. Q. tardifolia (Muller) lateleaf oak
Quercus grisea			Quercus	grisea	gray oak
Quercus havardii			Quercus	havardii	Havard oak
Quercus hypoleucoides			Quercus	hypoleucoides	silverleaf oak
Quercus ilicifolia	other	Fagaceae	Quercus	ilicifolia	bear oak	647.989		9
Quercus imbricaria			Quercus	imbricaria	shingle oak
Quercus incana			Quercus	incana	bluejack oak					0.71
Quercus kelloggii	other	Fagaceae	Quercus	kelloggii	California black oak	4774.66		300	30	0.51
Quercus laevis			Quercus	laevis	turkey oak					0.639
Quercus laurifolia	other	Fagaceae	Quercus	laurifolia	laurel oak	812		96	15	0.56
Quercus lobata	other	Fagaceae	Quercus	lobata	California white oak	3489.17		300
Quercus lyrata	other	Fagaceae	Quercus	lyrata	overcup oak	3239.95		400	25	0.57
Quercus macdonaldii			Quercus	macdonaldii	McDonald oak
Quercus macrocarpa	other	Fagaceae	Quercus	macrocarpa	bur oak	4959.6	500	400	35	0.58
Quercus marilandica			Quercus	marilandica	blackjack oak
Quercus michauxii	other	Fagaceae	Quercus	michauxii	swamp chestnut oak	5341.75		200	20	0.6
Quercus mohriana			Quercus	mohriana	Mohrs oak
Quercus muehlenbergii			Quercus	muehlenbergii	chinkapin oak
Quercus myrtifolia			Quercus	myrtifolia	myrtle oak					0.807
Quercus nigra	other	Fagaceae	Quercus	nigra	water oak	1136.55		175	20	0.56
Quercus nuttallii			Quercus	nuttallii	Nuttall oak
Quercus oblongifolia			Quercus	oblongifolia	Mexican blue oak
Quercus oglethorpensis			Quercus	oglethorpensis	Oglethorpe oak
Quercus palustris	other	Fagaceae	Quercus	palustris	pin oak	1044.66		150	15	0.58
Quercus phellos	other	Fagaceae	Quercus	phellos	willow oak	981.802		97	20	0.56
Quercus prinus	other	Fagaceae	Quercus	prinus	chestnut oak	4535.92	1250	400	20	0.57
Quercus pungens			Quercus	pungens	sandpaper oak
Quercus rubra	other	Fagaceae	Quercus	rubra	northern red oak	3628.74	2000	400	25	0.56
Quercus rugosa			Quercus	rugosa	netleaf oak
Quercus shumardii			Quercus	shumardii	Shumard oak					0.644
Quercus stellata	other	Fagaceae	Quercus	stellata	post oak	1193.66		250	25	0.6
Quercus tomentella			Quercus	tomentella	island live oak
Quercus toumeyi			Quercus	toumeyi	Toumey oak
Quercus turbinella			Quercus	turbinella	shrub live oak
Quercus velutina	other	Fagaceae	Quercus	velutina	black oak	1851.4	1250	300	20	0.56
Quercus virginiana	other	Fagaceae	Quercus	virginiana	live oak	1288.62		300		0.8
Quercus wislizeni			Quercus	wislizeni	interior live oak
Salix alaxensis			Salix	alaxensis	feltleaf willow
Salix amygdaloides	other	Salicaceae	Salix	amygdaloides	peachleaf willow	0.118
Salix arbusculoides			Salix	arbusculoides	peachleaf willow
Salix bebbiana			Salix	bebbiana	Bebb willow
Salix bonplandiana			Salix	bonplandiana	Bonpland willow
Salix caroliniana			Salix	caroliniana	Coastal Plain willow
Salix discolor	other	Salicaceae	Salix	discolor	pussy willow	0.32
Salix exigua			Salix	exigua	coyote willow
Salix floridana			Salix	floridana	Florida willow
Salix fluviatilis			Salix	fluviatilis	river willow
Salix geyeriana			Salix	geyeriana	Geyer willow
Salix hindsiana			Salix	hindsiana	Hinds willow
Salix hookeriana			Salix	hookeriana	Hooker willow
Salix laevigata			Salix	laevigata	red willow
Salix lasiandra			Salix	lasiandra	Pacific willow					0.39
Salix lasiolepis			Salix	lasiolepis	arroyo willow
Salix lucida	other	Salicaceae	Salix	lucida	shining willow	0.173
Salix mackenzieana			Salix	mackenzieana	Mackenzie willow
Salix nigra	other	Salicaceae	Salix	nigra	black willow	0.06		85	10	0.36
Salix pellita			Salix	pellita	satiny willow
Salix petiolaris			Salix	petiolaris	meadow willow
Salix pyrifolia			Salix	pyrifolia	balsam willow
Salix scouleriana			Salix	scouleriana	Scouler willow
Salix sericea			Salix	sericea	silky willow
Salix sessilifolia			Salix	sessilifolia	northwest willow
Salix sitchensis			Salix	sitchensis	Sitka willow
Salix taxifolia			Salix	taxifolia	yewleaf willow
Salix tracyi			Salix	tracyi	Tracy willow
Sarcobatus baileyi			Sarcobatus	baileyi
Sarcobatus vermiculatus			Sarcobatus	vermiculatus
Shepherdia argentea			Shepherdia	argentea	silver buffaloberry
Thuja occidentalis	Gymnosperm	Cupressaceae	Thuja	occidentalis	northern white cedar	1.311	530	1890	20	0.29
Thuja plicata	Gymnosperm	Cupressaceae	Thuja	plicata	western redcedar	1.09642		1200	15	0.31
Tilia americana	other	Malvaceae	Tilia	americana	American basswood	39.5		140	15	0.32
Tilia caroliniana			Tilia	caroliniana	Carolina basswood
Tilia heterophylla			Tilia	heterophylla	white basswood
Tsuga canadensis	Gymnosperm	Pinaceae	Tsuga	canadensis	eastern hemlock	2.426	850	436		0.38
Tsuga caroliniana			Tsuga	caroliniana	Carolina hemlock
Tsuga heterophylla	Gymnosperm	Pinaceae	Tsuga	heterophylla	western hemlock	1.74663		600	20	0.42
Tsuga mertensiana	Gymnosperm	Pinaceae	Tsuga	mertensiana	mountain hemlock	3.9885		800	20	0.42
Ulmus alata			Ulmus	alata	winged elm					0.6
Ulmus americana	other	Ulmaceae	Ulmus	americana	American elm	3.757		300	15	0.46
Ulmus crassifolia			Ulmus	crassifolia	cedar elm					0.59
Ulmus rubra	other	Ulmaceae	Ulmus	rubra	slippery elm	11.063		300	15	0.48
Ulmus serotina			Ulmus	serotina	September elm
Ulmus thomasii	other	Ulmaceae	Ulmus	thomasii	rock elm	58.35		300	20	0.57
